# Supplementary material for: Effect of Host, Environment and Fungal Growth on Fungal Leaf Endophyte Communities in Taiwan
Source: J Fungi (Basel). 2020 Oct 23;6(4):244. doi: 10.3390/jof6040244 (PMC7712724; doi:10.3390/jof6040244)
Supplement: Supplementary file 1 [file jof-06-00244-s001.zip]

Archive with 12 entries (11 files):
- Supplementary Files/
- __MACOSX/._Supplementary Files
- Supplementary Files/Icon
- __MACOSX/Supplementary Files/._Icon
- Supplementary Files/Figure S2.docx
- __MACOSX/Supplementary Files/._Figure S2.docx
- Supplementary Files/Table S1.docx
- __MACOSX/Supplementary Files/._Table S1.docx
- Supplementary Files/Figure S1.docx
- __MACOSX/Supplementary Files/._Figure S1.docx
- Supplementary Files/Table S2-revision.docx
- __MACOSX/Supplementary Files/._Table S2-revision.docx
